# Supplementary material for: High Choline Intake during Pregnancy Reduces Characteristics of the Metabolic Syndrome in Male Wistar Rat Offspring Fed a High Fat But Not a Normal Fat Post-Weaning Diet
Source: Nutrients. 2021 Apr 24;13(5):1438. doi: 10.3390/nu13051438 (PMC8145686; doi:10.3390/nu13051438)
Supplement: Supplementary file 1 [file nutrients-13-01438-s001.zip]

Archive with 1 entries (1 files):
- nutrients-1176816-SI.pdf
